# Supplementary material for: Patient-Reported Symptoms Versus Clinician-Measured Signs to Distinguish Sjogren's in Patients With Dry Eye
Source: Transl Vis Sci Technol. 2026 Jan 22;15(1):27. doi: 10.1167/tvst.15.1.27 (PMC12849820; doi:10.1167/tvst.15.1.27)
Supplement: Supplement 1 [file tvst-15-1-27_s001.zip]

Archive with 12 entries (12 files):
- Appendix A  PROFAD.pdf
- Appendix A  SF36.pdf
- Appendix A  VDAS.pdf
- Appendix A  VFAS.pdf
- Appendix A  VFQ25.pdf
- Appendix A  VTQ.pdf
- Appendix A  CESD.pdf
- Appendix A  ESSPRI.pdf
- Appendix A  IDEEL.pdf
- Appendix A  MMSE.pdf
- Appendix A  Mood.pdf
- Appendix A  OSDI.pdf
